# Supplementary material for: Effects of Sequential Enzymolysis and Glycosylation on the Structural Properties and Antioxidant Activity of Soybean Protein Isolate
Source: Antioxidants (Basel). 2023 Feb 9;12(2):430. doi: 10.3390/antiox12020430 (PMC9952560; doi:10.3390/antiox12020430)
Supplement: Supplementary file 1 [file antioxidants-12-00430-s001.zip]

Archive with 1 entries (1 files):
- antioxidants-2091079-supplementary.pdf
